# Supplementary material for: Repeatability and reproducibility of a handheld quantitative G6PD diagnostic
Source: PLoS Negl Trop Dis. 2022 Feb 17;16(2):e0010174. doi: 10.1371/journal.pntd.0010174 (PMC8853557; doi:10.1371/journal.pntd.0010174)
Supplement: S1 Data — (XLSX) [file pntd.0010174.s001.xlsx]

## Sheet: Phase 1
CONTROL	RUN	G6PD1	G6PD2	G6PD3	G6PD4	G6PD5	G6PD6	G6PD7	G6PD8	G6PD9	G6PD10	G6PD_reference	Hb1	Hb2	Hb3	Hb4	Hb5	Hb6	Hb7	Hb8	Hb9	Hb10	Hb_reference
D	10	0.6	0.8	0.5	0.4	0.4	0.6	0.3	0.3	0.7	0.8	0.77	15.4	15	14.9	13.7	17.4	16.2	14.3	15.3	14.7	15.6	18.2
D	15	0.6	0.7	0.4	0.7	0.6	0.4	0.5	0.2	0.6	0.5	0.88	14.6	13.8	14.1	16.3	16.4	14.3	14.4	14.7	13.8	15.1	18.5
D	16	0.7	0.7	0.7	0.6	0.7	0.8	0.5	0.5	0.5	0.5	0.84	14.5	15	15.4	14.4	14.8	14.8	14.8	14.9	13.2	15.1	18.6
D	2	0.8	0.9	0.6	0.8	0.8	0.7	0.6	0.6	0.2	0.9	0.83	15.6	16	14.3	14.5	16.3	15	14.7	13.7	14.9	14.3	18
D	13	0.4	0.8	0.8	0.6	0.7	0.4	0.6	0.3	0.7	0.5	0.98	15.5	15	15.4	13.5	15.8	15.7	15.8	16.2	14.7	13.7	18.4
D	5	0.6	0.7	0.7	0.8	0.9	0.5	0.5	0.6	0.9	0.6	0.91	13.9	15.7	14	14.6	15.2	14	13.9	14.3	14.2	14.7	18.3
D	17	2.4	2.4	2.2	2.3	1.8	2.4	2.1	2.3	1.8	2.4	1.76	14.5	13.7	12.5	13.7	14.1	13.8	14.3	12.7	12.9	12.8	16.2
D	8	0.5	0.8	0.6	0.8	0.6	0.6	0.6	0.6	0.5	0.4	0.65	14.9	14.7	13.7	14.4	16.2	14.2	15	14.4	14	15.8	18.5
D	20	2.3	1.3	2.3	2.2	2.4	2.1	1.3	2.1	1.9	1.8	1.71	12.7	13.8	13.5	13.5	13.9	14.1	13.8	14.1	13.4	14.2	16.2
D	19	2	2.3	1.1	1.4	2.1	2.1	1.6	2.2	1.7	2	1.79	12.9	14.2	13.9	14.8	13.6	13.9	13	15.3	13.3	13.6	16.1
D	12	0.7	0.8	0.7	0.8	0.6	0.4	0.5	0.8	0.7	0.8	0.73	14.9	14.6	14.7	12.9	15.2	14.9	15.2	14.5	14.5	14.2	18.5
D	3	0.7	1	0.6	0.9	0.7	0.5	0.4	0.8	0.8	0.8	0.97	15	13.9	13.4	14.3	15.1	15.7	14.8	14.5	14.8	13.8	18.2
D	9	0.6	0.7	0.6	0.8	0.7	0.4	0.7	0.5	0.7	0.6	0.71	16.7	16.9	17	15.9	16.2	15.8	16.3	15.9	16.3	16.4	18.2
D	4	0.7	1	0.7	0.5	0.8	0.7	0.7	0.7	0.7	0.6	1.03	14.3	13.6	13.2	14.3	15.6	14.4	14.8	13.5	13.6	14.1	18.3
D	6	0.6	0.9	0.9	0.8	0.7	0.7	0.6	0.8	0.7	0.8	0.97	14.8	15.6	13.8	14.5	14.8	14.4	15.7	14.3	15	15.2	18.5
D	1	0.3	0.8	0.7	0.3	0.6	0.7	0.6	0.6	0.7	0.7	1.04	15.7	15.8	16	15.9	17.5	17	15.2	16.2	15.4	16.9	18.1
D	7	0.7	0.8	0.7	0.6	0.6	0.7	0.8	0.7	0.7	0.7	0.72	15.2	15.2	14.3	14.7	16.7	15.2	15	15	14.2	14	18.5
D	11	0.8	0.8	0.6	0.9	0.8	0.7	0.6	0.8	0.9	0.9	0.86	14.2	14	14.5	15.1	14.6	14.1	16.5	14.6	14.4	15	18.3
D	14	0.7	0.1	0.6	0.6	0.5	0.4	0.7	0.7	0.1	0.5	1.02	14.9	15	14.1	13.5	15.4	15.8	15.3	13.8	14.1	14.4	18.4
D	18	2.2	2.3	2.5	2.5	1.4	2	1.9	1.9	2.3	0.7	1.55	13.8	13.3	12.7	14.1	14.8	14.4	14.5	13.8	12.8	13.7	16.2
I	6	2.1	1.9	1.7	1.9	1.7	1.5	1.8	1.6	1.9	1.5	2.84	16.6	15.7	14.4	14.8	15.9	16.2	14.9	15.9	12.5	15.5	16.6
I	11	1.1	1.4	1.7	1.4	1.8	1.6	1.4	1.3	1.5	1.6	2.69	14.3	15.9	15.1	13.8	15.6	14.9	14.5	15.1	14.2	16.8	16.5
I	8	1.8	2	2	2	1.9	2	1.9	1.8	2.1	1.8	2.58	14.2	14.8	14.1	14.2	15	14.1	14.1	15.3	14.2	14.4	16.7
I	12	1.7	1.7	1.9	2	1.3	1	1.6	1.4	1.9	1.5	2.51	15.7	15.4	13.4	14.3	15.1	15	14.1	15.5	13.5	16	16.5
I	16	1.5	1.7	0.9	1.5	1.4	1.4	1.1	1.3	1.2	1.2	2.83	14.1	16	15.1	13.9	16.2	15.3	16.1	14.4	14.1	15	16.7
I	18	1.4	1.8	1.9	1.9	1.5	1.4	1.3	2	1.6	1.7	2.42	16.8	14.9	15.5	12.8	14.3	13.6	14.4	13.3	15.1	14.9	16.5
I	14	1.5	1.8	1.5	1.9	1.3	1.8	1.8	1.6	1.5	1.7	2.99	14.5	15	15.1	13.8	15.6	15.1	14	14.2	13.8	15	16.6
I	17	1.5	1	1.5	1.8	1.5	1.8	1.6	1.4	1.7	1.9	2.65	15.7	17.5	14.8	17.1	13.6	15.5	15.5	17	12.9	16.6	16.4
I	15	1.2	1.7	1.9	1.7	1.2	1.3	1.4	1.9	1.6	1.6	2.85	14.1	15.6	13.1	13.7	16.3	15.1	14.9	15.5	14.9	14.7	16.7
I	1	1.5	2	1.9	2.2	2	1.4	1.9	1.7	1.8	1.6	2.57	14.3	14.6	14.8	13.9	16.8	17.1	16.9	14.9	15.2	17.4	16.5
I	3	1.9	1.9	1.7	2	1.8	1.6	1.5	1.5	2.1	1.7	3	15.2	14.7	14	14.5	14.6	16.7	15.5	15.2	13.8	16	16.3
I	5	1.6	1.8	1.7	1.9	1.6	1.6	1.1	0.9	1.8	1.4	2.65	15.4	16.4	15.4	15.5	15.6	15	15.8	15.3	14.3	15.5	16.4
I	20	1.2	1.5	1.9	2.1	1.8	1.5	2	1.7	1.6	1.2	2.52	14.8	14.8	14	13.8	14.3	15.2	14.3	14.8	16.5	15.1	16.5
I	19	1.8	2.2	1.8	1.3	1.9	2	2.2	1.9	1.8	1.6	2.87	13.7	13.8	13.7	14.7	15.1	13	13.9	13.9	14.4	14.7	16.4
I	10	1.8	2.4	2.2	1.9	1.4	1.7	1.6	1.3	1.9	1.8	3.17	14.9	14	13.2	15.1	16.8	15.7	15.1	16.1	14.9	13.9	16.4
I	4	1.8	1.7	1.4	0.6	2	1.6	1.8	1.7	1.7	1.7	4.59	16.2	13.9	15.5	12.9	13.9	16.2	15.4	14.2	14.1	15.6	16.4
I	9	1.7	1.4	1.2	1.7	1.4	1.7	1.9	1.7	1	1.7	2.37	14.7	16	14	15	15.3	14.6	14.7	15.3	14.7	14.4	16.4
I	2	1.8	1.8	1.6	1.7	1.6	1.7	1.4	1.4	1.9	1.5	3.24	15.7	14.3	15.4	16.9	16.4	16.6	15.2	14.8	12.3	14.9	16.4
I	7	1.6	1.9	2	1.9	1.7	1.7	1.8	1.8	1.8	1.8	2.53	14.5	16.1	15.9	14.9	15.3	16.4	14.8	13.6	13.3	14.8	16.6
I	13	1.2	1.5	1.8	1.5	1.3	1.3	1.1	1.4	1.6	1.7	2.69	15.1	15.6	13.1	14.1	14.7	13.7	15.8	13.4	13.6	14.4	16.5
N	8	6.2	7.1	7.2	7.8	8	7.3	7.5	6.2	8	6.7	8.22	14.9	16	15	13.6	15.3	15.3	14.3	17.7	13.4	14.6	15.1
N	17	9.2	7.9	9.1	8.5	7.7	9.1	8.1	8.5	7.7	7	8.49	12.8	12.4	13.3	13.7	14.2	13.6	13	13.2	13.4	13.5	14.7
N	10	8.7	7.1	6.7	8.2	7.4	7.6	6.5	7.8	8.8	6.4	7.46	13.9	13.8	13.8	13.5	16.1	14	16.1	13.9	13.7	13.8	15
N	9	6.4	8.3	8.1	8	8.4	7.9	6.7	8.5	7	7.9	7.95	14.3	13.6	14.4	14.5	15.2	15	15.3	13.3	15.2	12.9	14.9
N	11	7.7	7.2	9.3	6.4	8.5	9.2	6.9	6.4	9.4	7.9	7.02	14.1	15.1	13.1	15	15.1	14.1	15.3	14.9	13.9	15.2	15
N	16	7.4	8.3	8.5	9	7.5	7.5	7.4	8.2	8.9	7.4	8.01	14.1	14.6	13	12	13.9	14.3	15.1	13.5	14	14.5	14.6
N	2	6.1	9.1	8.9	8.2	6.8	8.1	7.4	8.7	7.3	7.5	7.05	14.4	15	12.7	13.4	15.3	14.8	15	14.3	14.4	13.9	15
N	12	7.7	8.2	8.4	7.4	8.1	7.9	7.8	7.1	9.8	8.1	7.27	13.4	15	13	15.2	15.7	14.8	15.1	14.3	13.2	14.9	15
N	5	9.6	8.3	7.8	8.7	6.3	9.9	9.6	8.6	10.5	9.2	10.97	13.1	13.8	13	12.1	13.7	13.8	12.5	12.6	12.4	12.5	13.9
N	14	7.9	7.6	7.2	7.5	7.9	7.5	6.7	7.7	6.6	7.1	7.27	13.5	14.6	14	13.9	14.2	14	15.3	13.9	14.6	14.3	14.6
N	19	7.4	8	7.4	8.1	8	6.3	8.1	8.2	7.6	8.5	7.76	14	14.2	12.6	12.9	15	13.4	13.9	13.5	12.8	14.8	15
N	13	7.9	8.3	7.9	7.5	8.7	7.9	6.9	7.9	8.7	8.3	8.01	15.6	14.9	14.5	14.2	15.4	15	15	14.9	13.8	15.4	14
N	7	6.5	8	7.2	7.3	7.5	7.4	7.3	7.4	8	6.5	8.06	15.6	15.7	14.5	14.1	15.8	15.2	14.6	15.6	12.7	15.6	15.1
N	6	8.1	6.6	7.7	6	6.9	7.2	6.6	6	7.4	7.7	8.71	14.1	16.4	13.9	13.6	16.7	14.2	15.6	15.1	14	14.9	15.1
N	3	7.3	6.5	7.2	7.3	6.9	7.4	8.1	7.3	8.9	8.5	6.85	13.2	13.3	12.7	13.9	15.3	14	14.7	13.1	13.5	13.7	14.9
N	4	8.8	7.2	5.7	6.2	8	7.1	7.1	7.8	7.4	5.9	6.94	12.6	14.8	13.7	15.1	14.4	15.1	13.5	12.4	13.5	14.7	14.8
N	15	6.4	7.5	7	6.2	8	7.7	7.5	7.4	7.5	7.2	7.21	14.7	15	13.7	13.7	13.8	14.1	13.6	13.2	14.4	13.9	14.6
N	1	8.2	9.1	8	7.4	7.3	6.7	7.4	8.2	7.5	7.4	6.46	13.8	14.3	12.9	12.7	14.2	14.6	16.1	12.6	13.5	14.5	14.9
N	18	6.5	7.1	6.7	8.4	7.5	6.7	7.4	8.6	7.6	8	8.44	14.3	13.9	13.9	12.5	14	15.1	13.9	12.8	12	13.6	14.7
N	20	7.3	7.1	8.3	7.7	7	8.3	7.1	7.6	9.4	7.7	7.03	14.6	15.2	14.2	14.3	16.1	14.3	15.8	14.3	13.2	14.6	14.9

## Sheet: Phase 2
Source	run	Control	G6PD_reference	HB_reference	G6PD_BS	HB_BS
1	1	D	1.43006	16.4	1.8	14.6
1	1	I	2.38724	16.5	1.7	14.8
1	1	N	6.16489	15	8.1	13.3
1	2	D	1.33958	16.4	1.5	14.8
1	2	I	2.32565	16.5	1.7	16
1	2	N	6.1294	15.1	8.3	14.9
1	3	D	1.50186	16.4	1.9	14.5
1	3	I	2.08718	16.6	1.8	13.6
1	3	N	6.39138	14.9	5.3	14.9
1	4	D	1.51366	16.4	2.1	14.2
1	4	I	2.23294	16.6	1.7	15
1	4	N	6.02939	15	7.4	14.3
1	5	D	1.49678	16.1	2.1	14.3
1	5	I	2.46056	16.5	1.7	14.6
1	5	N	7.86508	14.2	7.4	15.3
1	6	D	1.50916	16	1.8	14.9
1	6	I	2.33205	16.6	1.4	14.9
1	6	N	7.71514	14.2	6.4	15.5
1	7	D	1.69365	16	2.1	16.1
1	7	I	2.62355	16.6	1.6	14.8
1	7	N	7.11197	14.2	8.3	13.8
1	8	D	1.83821	15.9	2.5	15.5
1	8	I	2.61013	16.5	1.8	14.7
1	8	N	6.64263	14.3	7.9	15.4
1	9	D	1.35853	16.1	1.2	12.9
1	9	I	2.63194	16.4	1.5	13.1
1	9	N	7.78549	14.6	8.1	12.1
1	10	D	1.39459	16.1	0.8	13.4
1	10	I	2.60356	16.3	1.5	13.6
1	10	N	7.56135	14.7	6.9	12.6
1	11	D	1.3591	16.2	2.3	12.9
1	11	I	2.87371	16.3	1.2	12.8
1	11	N	7.59098	14.7	7.4	12.8
1	12	D	1.53534	16.2	2.1	13.4
1	12	I	2.47887	16.3	1.1	14.3
1	12	N	7.18937	14.7	7.6	13.7
1	13	D	1.43619	15.6	1.7	14.1
1	13	I	2.47261	16.4	1.8	14.6
1	13	N	7.95279	13.8	7.5	12.9
1	14	D	1.46731	15.5	2.3	13.2
1	14	I	2.39604	16.5	1.5	13.1
1	14	N	8.46651	13.9	9.1	14.1
1	15	D	1.56721	15.5	2.5	13.4
1	15	I	2.69811	16.5	1.6	14.1
1	15	N	6.96259	13.9	6.9	12.9
1	16	D	1.38656	15.6	2.3	14.3
1	16	I	2.34869	16.4	1.7	14.4
1	16	N	7.01483	14.1	6.7	12.7
1	17	D	1.37404	16.2	2.3	14
1	17	I	2.71864	16.5	1.2	14.8
1	17	N	6.82587	15.1	6.9	13.4
1	18	D	1.23532	16.4	1.6	13.4
1	18	I	2.36445	16.7	1.7	13.9
1	18	N	6.499	15.1	5.9	13.7
1	19	D	1.47516	16.5	2	14.2
1	19	I	2.32213	16.4	1.4	14.9
1	19	N	6.69448	15.1	5.6	13.5
1	20	D	1.38757	16.6	2.1	13.3
1	20	I	2.46296	16.7	1.5	13.6
1	20	N	6.66564	15.1	6.2	13.6
1	21	D	1.48711	16.4	1.9	13.8
1	21	I	2.55818	16.4	1	14.1
1	21	N	7.83918	15	8.3	12
1	22	D	1.59508	16.2	2.1	13.5
1	22	I	2.60995	16.6	1.3	14.9
1	22	N	7.08204	14.9	6.8	13.6
1	23	D	1.41334	16.4	2.3	13.6
1	23	I	2.34662	16.6	1.7	13.5
1	23	N	7.40464	14.9	7.5	13.5
1	24	D	1.37451	16.3	1.9	14.1
1	24	I	2.34749	16.8	1.8	14.6
1	24	N	7.08313	14.9	6.8	13.3
1	25	D	1.36613	16.4	1.8	14.1
1	25	I	2.30429	16.8	1.3	15.5
1	25	N	7.1714	15	7.4	13
1	26	D	1.16254	16.4	1.8	14.7
1	26	I	2.32445	16.8	1.4	14.9
1	26	N	7.16817	15	8.5	14.3
1	27	D	1.67165	16.5	1.8	14.4
1	27	I	2.26303	16.7	1.6	14.3
1	27	N	6.51007	15	8.5	14.3
1	28	D	1.35785	16.5	2	13.6
1	28	I	2.31356	16.9	1.6	14.2
1	28	N	6.80041	15	8.3	14.9
1	29	D	1.59628	16.4	2.5	12.3
1	29	I	2.43978	16.7	1.1	13.2
1	29	N	8.35534	15	8.5	12.6
1	30	D	1.9238	16.4	1.2	13.7
1	30	I	2.3651	16.9	1.7	13.4
1	30	N	8.81988	15	7.7	12.9
1	31	D	1.47809	16.5	1.3	13.9
1	31	I	2.4224	16.7	1.6	13.5
1	31	N	7.16432	14.9	8.4	13.3
1	32	D	1.33801	16.6	2.3	13.7
1	32	I	2.45406	16.8	1.1	14.2
1	32	N	7.17081	14.9	7.1	14.2
1	33	D	1.48732	16.3	2	13
1	33	I	2.57792	16.8	1.8	14.5
1	33	N	8.4846	14.8	8.9	12.9
1	34	D	1.61693	16.4	1.9	14.3
1	34	I	2.79395	16.8	1.4	12.9
1	34	N	8.26501	15	6.9	14.1
1	35	D	1.66248	16.3	2.1	13.7
1	35	I	2.45059	16.6	1.5	13.6
1	35	N	8.11588	14.9	9	14
1	36	D	1.70107	16.3	1.8	13.1
1	36	I	2.34749	16.8	1.2	14.1
1	36	N	7.64562	15	8.1	13.1
1	37	D	1.52474	15.9	2.3	14.3
1	37	I	2.64396	16.6	1.8	12.2
1	37	N	7.30249	14.3	7.1	12.6
1	38	D	1.30067	15.7	1.1	13.2
1	38	I	2.74016	16.6	2	13.3
1	38	N	7.36073	14.2	7.9	13.7
1	39	D	1.37562	15.9	2.2	14.1
1	39	I	2.82178	16.6	2	14.3
1	39	N	7.14868	14.1	9.2	13.2
1	40	D	1.43218	15.7	2.6	14.5
1	40	I	3.04055	16.7	1.4	14.2
1	40	N	6.63046	14.1	7.7	13.6
2	1	D	1.73496	16.4	2.4	13
2	1	I	2.9349	16.9	2.5	13.6
2	1	N	7.37066	15.1	7.1	13.7
2	2	D	1.65575	16.6	2.4	13.9
2	2	I	2.94302	17.1	2	13.9
2	2	N	7.60691	15	8.1	14
2	3	D	1.69218	16.5	2.6	13.2
2	3	I	3.01573	16.8	2.2	13.6
2	3	N	7.50682	15.2	9.2	13.5
2	4	D	1.74086	16.4	2.7	13.2
2	4	I	3.13681	17	2.6	13.8
2	4	N	7.51785	15.3	8.1	13.5
2	5	D	1.68752	15.8	2.2	14
2	5	I	2.73634	16.8	1.8	14.2
2	5	N	7.31046	14.9	8.2	13.9
2	6	D	1.72865	15.9	1.8	13.4
2	6	I	2.71042	16.8	2.1	13.8
2	6	N	7.40433	14.6	7.5	13.2
2	7	D	1.95121	15.5	2.7	13.3
2	7	I	3.0251	16.7	2.1	14.1
2	7	N	8.35054	14.8	7.9	14.7
2	8	D	1.6893	16.7	2.1	13.1
2	8	I	3.12388	16.9	2.2	13.5
2	8	N	8.09377	15.7	7.8	13.5
2	9	D	1.84789	16	2.2	14.1
2	9	I	3.06067	16	1.8	14.5
2	9	N	7.6672	14.8	6.9	15
2	10	D	1.84734	15.9	2.7	13.6
2	10	I	2.86618	16.9	1.9	14.2
2	10	N	8.06717	14.9	8.3	13.4
2	11	D	1.8116	16	2.2	14.4
2	11	I	2.94373	16.8	2.1	14.1
2	11	N	7.84049	14.8	8.2	14.2
2	12	D	1.75885	16.7	2.6	13.2
2	12	I	2.86596	16.8	2.3	13.5
2	12	N	7.81811	14.7	7.5	13.6
2	13	D	1.85546	15.7	2.3	13.4
2	13	I	3.11037	16.6	1.7	14.3
2	13	N	8.15237	14.4	7.5	14.3
2	14	D	1.7942	15.4	2.1	13.7
2	14	I	3.03028	16.4	1.9	14.2
2	14	N	8.1567	14.6	7.7	14.4
2	15	D	1.81934	15.4	2.3	13.5
2	15	I	2.81012	16.6	1.7	14.1
2	15	N	7.89155	14.6	6.3	14.2
2	16	D	1.61007	16.5	2.1	13.9
2	16	I	2.87245	17.2	2.1	14.7
2	16	N	7.58426	15.3	6.8	14.4
2	17	D	1.61199	16	2.2	14.6
2	17	I	2.80778	16.7	1.9	14.9
2	17	N	7.81811	14.7	6.8	14.4
2	18	D	1.76926	16	2.1	13.8
2	18	I	2.75254	17	1.7	15.3
2	18	N	7.68644	14.7	8.2	14.5
2	19	D	1.88629	15.7	2.4	14.1
2	19	I	2.75451	16.9	2	14.5
2	19	N	7.93991	14.7	7.4	15.1
2	20	D	1.76517	15.9	2.3	13.6
2	20	I	2.94062	16.9	1.8	14.6
2	20	N	8.05183	14.7	7.1	14.7
2	21	D	1.72444	16.5	2.4	13.7
2	21	I	2.73557	17.3	2.1	14.8
2	21	N	7.3182	15.4	9.4	14.6
2	22	D	1.65786	16.9	2.2	14
2	22	I	3.12588	17.4	2.6	14.7
2	22	N	7.28972	15.5	9	14.1
2	23	D	1.73617	16.5	2.4	13.4
2	23	I	2.84533	17.5	1.8	13.6
2	23	N	7.4816	15.4	6.7	13.9
2	24	D	2.08903	16.4	2.4	13.6
2	24	I	2.93736	17.1	2.2	13.8
2	24	N	7.49254	15.3	7.7	13.7
2	25	D	1.67527	15.8	2.5	14.1
2	25	I	3.26778	16.6	2.2	13.5
2	25	N	7.64628	14.6	7.1	14
2	26	D	1.74516	15.5	2.1	14.8
2	26	I	2.76962	17	1.9	14.2
2	26	N	7.67232	14.5	6.4	13.8
2	27	D	1.80169	15.9	2.6	14.1
2	27	I	2.82939	17	1.9	14.9
2	27	N	7.50368	15	5.9	14.4
2	28	D	1.81848	15.7	2.4	13.6
2	28	I	2.84078	17	2	14.3
2	28	N	7.67943	14.6	6.6	14.7
2	29	D	1.96623	15.8	2	13.8
2	29	I	3.12362	16.7	2	14.3
2	29	N	8.35736	14.4	7.9	14.1
2	30	D	1.76428	16.1	2.9	13.2
2	30	I	3.11037	16.6	2.6	13.8
2	30	N	8.8547	14.4	8.2	13.6
2	31	D	1.72256	15.9	2.9	14
2	31	I	2.85443	16.8	2	14
2	31	N	8.12024	14.6	8.7	13.3
2	32	D	1.67871	16.2	2.3	13.4
2	32	I	2.80488	16.7	2.1	13.7
2	32	N	7.79436	14.9	8	13.6
2	33	D	2.02301	15.5	2.5	12.8
2	33	I	3.00898	16.5	2.1	13.9
2	33	N	8.63291	14.4	7.9	13.5
2	34	D	1.9165	15.2	2.6	13.6
2	34	I	2.95004	16.6	1.6	13.1
2	34	N	8.62619	14.4	7.9	13.7
2	35	D	1.8974	15.2	2.8	13.4
2	35	I	2.91513	16.5	2.3	13.7
2	35	N	8.34391	14.4	6.6	15.3
2	36	D	1.78924	16.2	2.3	14.2
2	36	I	2.7292	17.5	1.9	14.3
2	36	N	7.93147	15.1	7.3	14
2	37	D	1.98491	15.7	2.6	12.7
2	37	I	2.87793	17.1	2.3	13.4
2	37	N	8.50749	14.8	7	14.1
2	38	D	1.95745	15.5	2.6	13.9
2	38	I	2.88089	17.2	2.2	13.9
2	38	N	8.50374	15	8.2	14.3
2	39	D	1.91999	15.5	2	14
2	39	I	2.66555	17.7	1.8	14.2
2	39	N	7.79874	14.6	8.1	14.5
2	40	D	1.84622	15.7	2.2	13.9
2	40	I	2.62488	17.2	1.6	13.7
2	40	N	7.99603	14.5	8	14.6
4	1	D	1.8669	16.2	1.9	13.9
4	1	I	3.00077	16.4	2.2	14.2
4	1	N	7.43506	14.8	8.7	14.4
4	2	D	1.92963	16.2	2.6	12.9
4	2	I	2.90635	16.4	2.3	13.1
4	2	N	7.14236	15	8.3	14.1
4	3	D	2.08794	16.2	2.1	13.4
4	3	I	3.11289	16.4	2.1	13.7
4	3	N	7.58994	14.6	9.8	12.8
4	4	D	1.96623	15.8	2.6	13
4	4	I	3.20584	16	2.5	12.6
4	4	N	7.91042	14.4	9.4	12.9
4	5	D	2.16332	15.3	3	11.4
4	5	I	3.27081	16.2	2.1	12.8
4	5	N	9.03981	13.8	8	11.5
4	6	D	2.20683	15.7	2.6	13.5
4	6	I	3.13793	16.3	1.7	14.1
4	6	N	8.44529	13.7	9.7	13
4	7	D	2.17755	15.4	2.6	13
4	7	I	3.16029	16.2	2.3	13.2
4	7	N	8.47526	13.8	7.3	12.9
4	8	D	2.18383	15.4	2.5	12.3
4	8	I	3.09224	16.4	2.2	13
4	8	N	8.70672	13.9	9.9	12.6
4	9	D	2.01326	16.2	2	12.7
4	9	I	3.13945	16.4	1.7	13.7
4	9	N	8.31074	14.9	10.3	11.3
4	10	D	2.1656	16.2	2.7	12.3
4	10	I	3.41402	16.3	2.3	14.5
4	10	N	7.90915	14.8	8.1	12.2
4	11	D	1.99833	16.2	2.1	12.9
4	11	I	3.04293	16.3	2.1	13.4
4	11	N	7.48584	14.9	9.6	12.6
4	12	D	2.00729	16.2	2.6	12.5
4	12	I	3.08152	16.3	2.1	13.1
4	12	N	7.99743	14.8	9.7	12.5
4	13	D	2.22408	15.6	2.7	16
4	13	I	3.11911	16.6	2.2	14.1
4	13	N	8.85777	14.1	8.9	13.2
4	14	D	1.97931	15.5	2	14.6
4	14	I	2.92979	16.5	1.8	13.6
4	14	N	8.01546	14	9.2	13
4	15	D	2.02926	15.5	2.4	16.5
4	15	I	3.00251	16.6	2.5	13
4	15	N	8.19198	14.1	9.2	12.7
4	16	D	2.19326	15.4	2.8	15
4	16	I	3.01709	16.6	2.1	13.3
4	16	N	8.4164	14	10.3	12.3
4	17	D	2.18368	15.8	2.2	13
4	17	I	3.00496	16.2	1.7	13.6
4	17	N	8.09433	14.3	7.4	12.6
4	18	D	2.06117	15.8	2.3	12.9
4	18	I	3.09043	16.3	2.1	13.1
4	18	N	8.07741	14.3	8.9	13.4
4	19	D	2.22349	15.8	1.7	13.6
4	19	I	3.42271	16.4	2.1	13.9
4	19	N	8.5489	14.4	8.4	13.4
4	20	D	2.13902	15.7	2.2	13.9
4	20	I	3.16327	16.2	2.3	12.9
4	20	N	8.23993	14.2	7.6	13.4
4	21	D	1.7668	17.2	2.4	13.6
4	21	I	3.60237	16.2	2.3	13
4	21	N	8.51341	15	9.2	13.2
4	22	D	1.86071	16.8	2.6	13.6
4	22	I	3.00795	16.2	2.3	12.6
4	22	N	7.97772	14.6	10.3	12.5
4	23	D	1.84276	17.2	2.6	12.9
4	23	I	2.99782	16.4	2.4	13.2
4	23	N	7.93003	14.7	7.4	12.8
4	24	D	1.86647	16.8	2.7	12.4
4	24	I	2.69935	16.6	2.3	12.3
4	24	N	7.95452	14.6	10.3	12
4	25	D	2.04544	16.3	2.4	13.3
4	25	I	3.07749	16.4	1.6	13.2
4	25	N	8.67539	13.9	9.1	13.6
4	26	D	2.05209	16.2	2	13.5
4	26	I	3.1247	16.4	1.6	13.5
4	26	N	8.22284	14	7.2	14
4	27	D	2.02169	16.3	2.2	13.4
4	27	I	2.96753	16.6	2.2	13.2
4	27	N	8.17482	14.1	10.6	12.6
4	28	D	1.89239	16.8	2.4	13.1
4	28	I	2.88601	16.7	2.3	15.6
4	28	N	7.44238	15	8.3	15
4	29	D	2.0395	16.3	2.3	14.6
4	29	I	3.03996	16.3	1.9	12.8
4	29	N	7.9373	14.4	10.1	12.8
4	30	D	2.0756	15.9	2.4	13.3
4	30	I	3.00192	16.7	1.7	13.2
4	30	N	7.9116	14.3	8.8	12.3
4	31	D	2.02597	16.6	2.6	12.6
4	31	I	2.889	16.8	1.9	13.4
4	31	N	8.1405	14.1	9.1	11.9
4	32	D	2.0969	16.2	2.3	14
4	32	I	3.08774	16.8	1.5	14.1
4	32	N	8.3149	14.2	7.9	12.1
4	33	D	2.13274	16.2	2.5	12.7
4	33	I	3.0503	16.8	2	13.1
4	33	N	8.25337	14.3	8.7	12.8
4	34	D	2.09189	16.1	2.2	13
4	34	I	3.05318	16.8	2.5	13.3
4	34	N	8.32853	14.2	11.1	12.4
4	35	D	1.63351	17.3	2.4	13.2
4	35	I	2.50774	17	2.4	12.5
4	35	N	7.45985	14.9	9.9	12.4
4	36	D	1.83939	17.1	2.7	12.5
4	36	I	3.21808	16.3	2.3	12.7
4	36	N	8.0759	14.8	9.2	12.7
4	37	D	1.89644	17.3	2.7	12.7
4	37	I	3.05297	16.5	2.4	14.1
4	37	N	8.3191	14.6	9.2	12.9
4	38	D	1.8433	17.3	2.7	13.7
4	38	I	2.96353	16.9	2.3	12.7
4	38	N	8.62461	14.7	9.8	12.9
4	39	D	2.01872	16.3	2.1	13.7
4	39	I	3.03923	17.1	1.5	13
4	39	N	8.43221	14.1	10.8	12.8
4	40	D	1.90697	16.9	2.6	13.7
4	40	I	2.96529	17.2	1.7	14.7
4	40	N	8.08756	14.3	8.9	12.9
5	1	D	0.480368	13.7	1.2	14.7
5	1	I	1.63451	13.5	2.4	14.2
5	1	N	3.72567	13.3	8.1	13.9
5	2	D	0.717147	13.9	0.4	14.4
5	2	I	1.81107	13.6	2.1	14
5	2	N	4.3661	13.2	7.8	14.2
5	3	D	0.634904	14.1	1.2	14.4
5	3	I	1.71856	13.6	1.9	14.7
5	3	N	4.18647	13.2	9.4	14.1
5	4	D	0.67746	14	1.1	14.3
5	4	I	1.80039	13.6	1.5	13.8
5	4	N	4.39204	13.1	8.5	14.3
5	5	D	0.942332	13.3	2.4	13.7
5	5	I	1.9356	12.1	2	14.9
5	5	N	4.24343	13	8.4	12.2
5	6	D	1.07175	13.5	2.1	13.7
5	6	I	2.25291	12.2	1.4	14
5	6	N	4.44583	12.8	8.3	13.2
5	7	D	1.07202	13	2.2	14.2
5	7	I	1.70954	13.7	1.2	13.5
5	7	N	4.48568	12.6	8.4	13.1
5	8	D	1.16816	12.8	3	12.8
5	8	I	1.88466	13.3	1.9	14.7
5	8	N	4.529	12.8	8.7	13.2
5	9	D	1.25887	13.3	2.5	13
5	9	I	2.06391	13.2	0.5	13.9
5	9	N	4.67516	12.7	8.2	12.6
5	10	D	1.36438	13.3	2.2	12.2
5	10	I	2.05658	13.2	1.4	15
5	10	N	4.60277	12.7	8.6	12.8
5	11	D	1.42601	11.3	2.3	14
5	11	I	2.0704	14	1.8	14.6
5	11	N	4.93807	12.7	7.7	12.9
5	12	D	1.29164	13	2.2	14.3
5	12	I	2.04004	13.9	1.4	15.1
5	12	N	5.20787	12.2	8.6	13.1
5	13	D	0.949188	13	1.3	13.3
5	13	I	1.66272	13.3	1.2	13.5
5	13	N	5.01668	12.8	7.4	13.6
5	14	D	1.05212	13.2	1.6	13.8
5	14	I	0.971438	13.3	1.5	16
5	14	N	4.6777	12.9	7.6	13.2
5	15	D	1.11669	13	1.9	13.6
5	15	I	1.89617	13.5	1.6	14.5
5	15	N	4.84639	13.1	7.6	13
5	16	D	1.2334	13.3	1.9	12.9
5	16	I	1.92843	13.5	1.5	14.5
5	16	N	4.89902	12.9	7.7	13
5	17	D	1.23908	13.2	2	14.4
5	17	I	1.92485	13.5	1.9	13.7
5	17	N	4.43575	13.2	8	13.2
5	18	D	1.35492	13	2.6	12.7
5	18	I	2.3514	13.5	1.8	14.1
5	18	N	4.75961	12.8	8.7	14.4
5	19	D	1.08691	13	2.5	13.8
5	19	I	1.79432	13.7	1.7	14.8
5	19	N	4.76398	12.9	7.8	13.6
5	20	D	1.18574	13.1	2.2	13.3
5	20	I	2.03091	13.2	1.8	14.6
5	20	N	5.42389	11.5	8.1	12.3
5	21	D	1.12061	13.3	1.9	14.5
5	21	I	2.10296	13.3	1.7	14.5
5	21	N	5.37205	12.8	6.1	12.2
5	22	D	1.16136	13.5	2.3	12.4
5	22	I	2.08256	13.5	1.8	13.8
5	22	N	5.01896	12.1	6.9	14.6
5	23	D	1.25008	13.2	2	13.8
5	23	I	2.06658	13.3	7.7	15.5
5	23	N	5.15656	12.8	8.8	12.9
5	24	D	1.35639	13.2	2.1	14
5	24	I	2.24122	13.3	1.1	14.1
5	24	N	5.67826	12.8	8.6	13.5
5	25	D	1.66272	13.3	1	13
5	25	I	2.8088	13.3	2	13.8
5	25	N	5.5157	12.8	6.3	13.1
5	26	D	1.24115	13.1	1.9	14
5	26	I	2.0593	13.3	1.5	14.2
5	26	N	5.31156	12.8	7.6	12.9
5	27	D	1.12177	13.2	1.8	14.6
5	27	I	1.94983	13.6	1.6	13.7
5	27	N	4.95998	12.8	6.8	12.9
5	28	D	1.24068	13.3	2	13.7
5	28	I	2.04672	13.5	1.7	14
5	28	N	4.99906	13	7.9	12.3
5	29	D	1.18447	13.4	1.9	13.7
5	29	I	1.95379	13.3	1.1	13.7
5	29	N	4.90277	12.9	8	13.9
5	30	D	1.25512	12.8	1.8	14.6
5	30	I	1.84171	13.4	0.9	14.7
5	30	N	4.91965	12.6	6.2	12.5
5	31	D	1.12652	12.5	2.2	14
5	31	I	1.84828	13.3	1.6	13.9
5	31	N	4.64849	12.7	8.5	12.9
5	32	D	1.35059	13.4	1.7	14.3
5	32	I	2.10407	13.5	1.2	13.8
5	32	N	5.01808	12.7	7.4	13.4
5	33	D	1.12308	13.4	1.7	14.6
5	33	I	1.75504	13.4	1.5	14.1
5	33	N	5.79924	12.8	7.3	14
5	34	D	1.21157	13.3	2.2	14.7
5	34	I	1.85615	13.4	1.4	13.4
5	34	N	5.22461	12.8	7.4	14.6
5	35	D	1.18042	13.2	1.4	13.9
5	35	I	2.12316	12.9	1.8	12.7
5	35	N	5.47268	12.6	6.4	14
5	36	D	1.04057	13.3	2.1	13.2
5	36	I	1.8883	13.3	1.7	13.7
5	36	N	5.67622	12.6	8.5	13.7
5	37	D	1.1291	12.3	1.9	12.3
5	37	I	2.39783	13.4	1.7	13.4
5	37	N	5.01395	13	6.3	13
5	38	D	1.29889	13.3	2	13.3
5	38	I	1.9734	12.8	1.7	12.8
5	38	N	5.33096	12	7.3	12
5	39	D	1.16642	13.4	2.2	13.4
5	39	I	1.98616	13.4	1.7	13.4
5	39	N	4.97236	12.7	7.5	12.7
5	40	D	1.0978	13.4	2.2	13.4
5	40	I	1.96126	13.2	1.8	13.2
5	40	N	5.31912	12.8	8.4	12.8
6	1	D	1.53349	14.2	2.6	12.4
6	1	I	3.48693	13.6	1.3	13.2
6	1	N	7.69184	13.4	6.1	12
6	2	D	1.31344	14	2.6	12.5
6	2	I	4.42717	14.1	1.9	12.1
6	2	N	6.59226	13.8	6.7	13.2
6	3	D	1.613	15	2.5	12.7
6	3	I	4.46149	14.1	1.7	12.8
6	3	N	7.03222	13.9	7.2	12.7
6	4	D	1.69846	15.1	2.6	12.6
6	4	I	1.83097	14.8	1.7	13.4
6	4	N	7.01304	13.8	7	12.5
6	5	D	1.4297	17.6	2.5	12.2
6	5	I	2.82508	17.3	1.6	12.8
6	5	N	3.41576	17	9	12.9
6	6	D	1.71877	18.3	2.3	12.4
6	6	I	3.17038	17.4	1.5	14.5
6	6	N	8.48899	17.5	7.1	13.1
6	7	D	1.44644	18.4	2.6	12.5
6	7	I	3.25381	17.4	1.8	13.8
6	7	N	6.11828	17.4	9.2	12.5
6	8	D	1.22895	18.9	2.7	12.8
6	8	I	3.07697	18.4	1.7	13.4
6	8	N	6.33009	17.2	7.8	13
6	9	D	1.19616	17.8	2.5	13.1
6	9	I	2.50591	16.8	2.1	12.5
6	9	N	5.05204	15.9	7.5	13.8
6	10	D	2.58481	16.1	2.9	13.5
6	10	I	4.01883	17.7	1.9	12.6
6	10	N	9.53047	16.4	7.6	14
6	11	D	0.506039	15.3	2.9	12.6
6	11	I	3.07195	17.8	1.9	13.1
6	11	N	6.53117	16.3	7.8	13.3
6	12	D	2.34618	16.5	2.7	12.8
6	12	I	3.34582	17.5	2.1	12.4
6	12	N	6.53265	16	7.9	12.6
6	13	D	0.920301	16.3	0.5	15.1
6	13	I	0.174904	16.6	1.9	14.2
6	13	N	5.36297	15.7	7.1	13.7
6	14	D	1.12334	16.8	0.5	15.7
6	14	I	1.77525	16.9	2.6	13.6
6	14	N	9.03889	15.9	8.3	14.3
6	15	D	2.9034	16.5	1.2	12.9
6	15	I	3.42271	16.4	2.1	13.9
6	15	N	6.6071	15.6	7.5	13.5
6	16	D	2.03295	16.9	1.3	13.4
6	16	I	1.95798	17.3	2	14.3
6	16	N	6.36239	16.2	7.3	13.7
6	17	D	1.47684	15.4	2.9	12.4
6	17	I	3.53748	14.5	1.8	13.3
6	17	N	7.14634	15.1	8.6	13.6
6	18	D	1.90438	15.5	3	13
6	18	I	2.6278	15.1	1.9	13.3
6	18	N	8.68456	15.1	9	13.1
6	19	D	2.13038	15.9	2.5	12.7
6	19	I	3.62925	15.2	2	13.2
6	19	N	8.57104	15.3	9.1	13.2
6	20	D	2.35746	15.6	2.7	12.5
6	20	I	3.46535	15.5	1.8	13.1
6	20	N	7.95888	15.2	8.6	13.4
6	21	D	1.74828	15.5	2.1	12.5
6	21	I	3.85812	14.8	2.1	12.3
6	21	N	8.28082	14.2	8.2	12.2
6	22	D	1.67752	15	2.2	12.3
6	22	I	4.76987	14	2.1	12.1
6	22	N	9.25581	14.9	9.2	10.9
6	23	D	2.60096	16	2.3	12.1
6	23	I	4.70458	14.4	2.1	12
6	23	N	9.14033	14.4	9	11.4
6	24	D	2.01872	16.3	2.3	12.2
6	24	I	4.38736	15	2.2	12.2
6	24	N	9.08141	14.6	9.2	11.4
6	25	D	2.30106	14.3	2.2	14.5
6	25	I	3.68342	13.4	1.9	13.4
6	25	N	7.70151	14.2	8.6	12.7
6	26	D	1.51219	14.4	2.6	13.9
6	26	I	4.73304	13.7	2	13.8
6	26	N	6.04875	14.4	8.3	12.4
6	27	D	1.80211	14.5	2.7	14
6	27	I	4.31302	13.8	1.6	13.4
6	27	N	7.19221	14.6	9.1	12.5
6	28	D	1.41138	14.4	2.4	14
6	28	I	3.61172	13.8	2	13.3
6	28	N	7.40663	14.7	9.2	11.5
6	29	D	1.97453	17.4	2.8	12.3
6	29	I	3.27344	17	1.9	14.2
6	29	N	8.20526	16.1	7.1	12.6
6	30	D	1.68981	18.9	2.1	13.5
6	30	I	3.55972	17.4	2.1	13.5
6	30	N	7.62424	17.2	7.6	13.7
6	31	D	1.67306	18.8	2.2	12.9
6	31	I	2.36856	19	2.1	13
6	31	N	7.63295	16.8	8.1	12.3
6	32	D	1.36908	20.5	2	14
6	32	I	3.73063	17.9	2.1	12.9
6	32	N	7.40718	17.9	7.6	11.9
6	33	D	1.86115	14.3	2.4	13.5
6	33	I	3.82787	13.4	1.7	12.8
6	33	N	8.7608	15.3	7.1	12
6	34	D	1.9751	14.7	2.3	13.8
6	34	I	4.66618	14	1.7	12.4
6	34	N	8.95057	15.3	6.1	12.8
6	35	D	2.4195	14.6	2.1	13.4
6	35	I	4.46415	14.2	1.8	13
6	35	N	10.4743	15.8	7.5	12.2
6	36	D	2.48489	14.8	2.5	12.6
6	36	I	4.55848	13.8	1.8	12.8
6	36	N	9.82828	16.1	8.3	11.8
6	37	D	2.20511	15.8	2.2	13.4
6	37	I	3.29464	14.1	1.9	15.1
6	37	N	7.36502	15.9	7.9	13.5
6	38	D	2.85377	15.6	1.9	13.8
6	38	I	3.74525	14.6	1.7	14.9
6	38	N	9.05678	14.8	8.7	12.4
6	39	D	1.83759	15.8	2.2	13.2
6	39	I	3.67097	14.5	1.9	15
6	39	N	8.35534	15	7.6	12.8
6	40	D	2.59483	13.8	2.2	13.5
6	40	I	3.89018	15.3	2	14.6
6	40	N	8.07508	16	8	12.6
7	1	D	2.02358	13.2	2.4	12
7	1	I	3.0453	13.3	0	13.7
7	1	N	9.65549	12.9	8.1	14.7
7	2	D	1.73244	13.1	2.3	12.7
7	2	I	3.57286	13.3	1.7	12.8
7	2	N	8.4026	12.9	8.5	12
7	3	D	1.99792	13.2	2.2	12.8
7	3	I	3.17582	13.5	1.9	12.5
7	3	N	9.83806	13	7.6	12.2
7	4	D	2.08089	13.1	2.2	12.5
7	4	I	3.36563	13.4	2.2	13.5
7	4	N	8.65809	13	8.5	10.9
7	5	D	2.33761	13	1.9	12.6
7	5	I	3.4554	13.5	0.8	13
7	5	N	8.879	12.9	7.9	12.3
7	6	D	2.43416	13.2	1.7	14.6
7	6	I	3.2726	13.5	1.8	13.2
7	6	N	9.0202	12.8	9	12.4
7	7	D	2.22372	13.1	2.3	13.1
7	7	I	3.30785	13.4	1.6	13.2
7	7	N	8.94277	12.9	7.9	13.4
7	8	D	2.03238	13	2	12.8
7	8	I	3.51464	13.3	1.7	13.2
7	8	N	8.49302	12.7	6.7	12.2
7	9	D	1.9747	13.2	1.9	12.8
7	9	I	3.40509	13.6	1.9	13
7	9	N	9.08157	12.9	7.8	12.6
7	10	D	1.96166	13	1.6	13.1
7	10	I	3.2573	13.4	1.6	12.9
7	10	N	9.27727	12.8	8	13.2
7	11	D	2.02725	13.2	2.1	15.5
7	11	I	3.19516	13.6	1.5	12.9
7	11	N	9.60995	12.8	6.1	13.6
7	12	D	2.05968	13	2	13.6
7	12	I	3.62569	13.6	1.2	13.7
7	12	N	9.09732	13	6.8	12.2
7	13	D	1.87977	13	1.6	12.7
7	13	I	3.4554	13.5	1.3	13.3
7	13	N	9.17142	12.8	7.9	11.9
7	14	D	2.0144	13.1	2.5	12.7
7	14	I	3.3873	13.3	1.5	12.8
7	14	N	8.40636	12.9	7.8	13
7	15	D	2.21477	13	2.1	12.3
7	15	I	3.22958	13.5	1.6	12.6
7	15	N	8.5363	12.8	7.8	12.7
7	16	D	1.89894	13.2	1.7	12.6
7	16	I	3.39463	13.2	1.6	14.3
7	16	N	8.64268	12.9	8.8	12.9
7	17	D	1.75829	13.1	2.2	13.2
7	17	I	2.76463	13.6	2.1	11.6
7	17	N	8.93382	13.2	6.6	12.7
7	18	D	1.975	13.1	1.7	12.5
7	18	I	3.17737	13.6	1.6	12.6
7	18	N	8.54157	13.2	7.9	12
7	19	D	1.8765	13.1	1.7	13.5
7	19	I	3.39442	13.6	1.9	13.2
7	19	N	8.64002	13.1	7.9	13.5
7	20	D	2.08828	13.1	2	9.9
7	20	I	3.28619	13.4	1.4	13.8
7	20	N	8.03274	13	7.9	13.3
7	21	D	1.86961	13.2	1.6	12.7
7	21	I	3.48766	13.5	1.1	14.2
7	21	N	8.14753	12.9	7.2	13.4
7	22	D	1.61054	13.1	2.1	12.3
7	22	I	3.24719	13.7	1.3	14.4
7	22	N	8.00668	13	5.9	13.7
7	23	D	1.79996	13.2	1.8	13.1
7	23	I	2.95991	13.7	1.4	13.4
7	23	N	8.28632	12.9	6.2	12.6
7	24	D	1.89497	13.1	1.1	11.2
7	24	I	3.54619	13.4	1.6	12.6
7	24	N	9.13827	13	8.1	13.2
7	25	D	1.88349	13	1.9	11.7
7	25	I	3.21883	13.5	1.5	12.8
7	25	N	9.21315	12.7	7.6	12.9
7	26	D	1.76805	12.9	2.2	12.4
7	26	I	3.34035	13.4	1.5	13.3
7	26	N	8.32918	12.7	7.6	12.2
7	27	D	2.12066	12.9	1.1	11.8
7	27	I	3.09909	13.6	1.5	14.9
7	27	N	8.6721	12.7	8.2	13.6
7	28	D	2.10815	12.9	2.2	13.1
7	28	I	3.54258	13.4	1.3	13.5
7	28	N	8.40398	12.8	7.5	13.7
7	29	D	2.42322	13	1.5	13
7	29	I	3.27344	13.6	1.6	15.1
7	29	N	9.30663	12.9	6.6	12.7
7	30	D	1.9356	13.2	2.2	12.5
7	30	I	3.24285	13.4	1.3	13.5
7	30	N	8.36134	12.9	7	13
7	31	D	1.89093	13	2	13
7	31	I	3.45182	13.5	1.7	12.4
7	31	N	8.94262	12.7	7.6	13.5
7	32	D	2.03091	13.2	1.7	13.5
7	32	I	3.68122	13.5	1.7	13.8
7	32	N	8.68752	12.8	7.7	12.6
7	33	D	2.03164	13.1	2	14.6
7	33	I	3.86408	13.6	0.3	14.1
7	33	N	9.06352	12.6	6.4	12.3
7	34	D	2.14246	13.1	1.9	12.9
7	34	I	3.51369	13.4	1.3	14.9
7	34	N	8.43205	12.7	6.7	12.2
7	35	D	2.20361	13	2.3	13.7
7	35	I	3.35146	13.5	1.5	13.7
7	35	N	9.01502	12.7	7.2	12.8
7	36	D	2.20568	12.9	2.2	13.7
7	36	I	3.5498	13.4	1.5	13.8
7	36	N	8.68374	12.8	7.4	13.9
7	37	D	1.95245	13.4	1.4	13
7	37	I	3.68618	13.6	1.2	13
7	37	N	8.35759	12.9	6.6	14
7	38	D	1.80462	13.3	2.1	13.9
7	38	I	3.33785	13.7	1.4	13.6
7	38	N	9.0266	13	5.6	12.7
7	39	D	1.96493	13.2	1.7	13.6
7	39	I	3.52814	13.4	1.8	14.5
7	39	N	8.77397	12.9	7	13.9
7	40	D	1.82645	13.3	2	12.4
7	40	I	3.51183	13.6	1.4	12.1
7	40	N	9.14239	13.1	7.6	13.5
8	1	D	1.92449	15.2	2.2	12.9
8	1	I	3.17258	15.9	2.1	13.7
8	1	N	9.52906	13.7	7.9	12.6
8	2	D	2.17339	15.3	2.6	13.3
8	2	I	3.26396	15.6	2.7	13.7
8	2	N	8.69996	13.8	9.7	11.8
8	3	D	2.19267	15.3	0.7	14.8
8	3	I	2.72612	15.5	1.5	14.1
8	3	N	8.6336	13.4	8.1	14.3
8	4	D	2.10566	15.2	2.1	13
8	4	I	3.04115	15.8	2	14.5
8	4	N	8.43603	13.8	7.8	13.3
8	5	D	2.12592	15.1	2	13.7
8	5	I	3.23253	15.4	2.1	13.7
8	5	N	8.3314	13.4	8.6	12
8	6	D	2.32913	15.3	1.1	12.9
8	6	I	3.67285	15.7	1.9	14.6
8	6	N	9.94975	13.7	8.6	11.9
8	7	D	2.27181	15.3	2.3	14.2
8	7	I	3.43463	15.2	2.5	14.2
8	7	N	9.84869	13.8	6.7	14.9
8	8	D	2.37692	15.3	1	13.6
8	8	I	3.51905	15.2	2.3	13.2
8	8	N	9.3732	13.8	9.1	13.3
8	9	D	2.23561	14.8	2.4	12.9
8	9	I	3.62538	16.2	1.6	15.1
8	9	N	10.0326	13.1	8.4	13.4
8	10	D	2.4119	14.7	2	12.5
8	10	I	3.39159	16.2	2.1	15
8	10	N	9.39916	13.1	5.7	12.7
8	11	D	2.15262	14.8	2.3	13.1
8	11	I	3.38696	16.3	2	13.3
8	11	N	9.78791	13.1	8.1	12.7
8	12	D	2.25588	14.7	2.3	13.8
8	12	I	3.53832	16.2	1.7	13.3
8	12	N	9.94647	13.2	8.5	12.9
8	13	D	2.19796	14.6	2.5	13.1
8	13	I	3.22549	16.7	1.9	13.8
8	13	N	9.35128	13.5	9.5	13.6
8	14	D	2.40575	14.6	2.3	13.4
8	14	I	3.48895	16.7	1.8	15.3
8	14	N	10.0917	13.4	9.4	13.3
8	15	D	2.21873	15.7	0.2	13.5
8	15	I	3.41514	16	2.2	13.1
8	15	N	9.1022	14	7.2	12.9
8	16	D	2.15166	15.8	2.2	13
8	16	I	3.48419	16.1	2.2	13.8
8	16	N	8.43853	14	8.7	12.8
8	17	D	2.31169	15.1	2.2	15.9
8	17	I	3.46851	16.1	1.8	14
8	17	N	10.3926	13.2	8.3	12.6
8	18	D	2.00196	15.2	1.4	13.9
8	18	I	3.50493	16	1.8	14.2
8	18	N	9.91799	13.3	10	12
8	19	D	2.35682	15.2	2.3	13
8	19	I	3.50652	16.1	1.8	13.3
8	19	N	9.88558	13.3	7.9	13.3
8	20	D	2.35229	15.1	2.4	13.1
8	20	I	3.55619	16	2	13.7
8	20	N	10.1722	13.3	8.7	12.5
8	21	D	2.27115	15.5	2.6	12.4
8	21	I	3.72377	15.9	2.4	13.3
8	21	N	10.3385	14.1	7.8	12.3
8	22	D	2.01416	15.4	2.5	13.4
8	22	I	3.58378	16	2.3	14
8	22	N	8.93783	14.1	8.7	12.5
8	23	D	2.31905	15.5	2.6	13.2
8	23	I	3.3759	16.1	2.4	13.9
8	23	N	9.23561	14	10.6	12.9
8	24	D	2.30001	15.4	2.5	12.4
8	24	I	3.33045	16	1.9	13.4
8	24	N	8.70173	14	9.4	12.7
8	25	D	2.22169	14.9	2.3	12.6
8	25	I	3.38864	15.9	2.2	14
8	25	N	9.29713	13.2	9.4	12.3
8	26	D	2.15096	14.8	2.4	13.4
8	26	I	3.6289	15.9	2.1	13.6
8	26	N	9.7986	13.3	8	13.4
8	27	D	2.19835	14.8	2.7	13.1
8	27	I	3.20015	15.9	2.2	12.6
8	27	N	9.0324	13.1	9.2	13
8	28	D	2.07052	15.2	2.1	13
8	28	I	3.12922	15.7	1.6	13.9
8	28	N	8.79461	14.1	8.4	13.1
8	29	D	1.938	14.9	2.1	12.9
8	29	I	3.40804	15.8	0.4	13.9
8	29	N	9.66337	13.3	7.6	13.6
8	30	D	2.01781	15	2	13.1
8	30	I	3.18392	15.7	2.1	13
8	30	N	9.66199	13.3	9.4	12.8
8	31	D	2.24814	14.9	1.4	13.2
8	31	I	3.5154	15.8	1.6	13.3
8	31	N	9.82965	13.2	9.2	13
8	32	D	2.06319	15	2.1	12.9
8	32	I	3.67224	15.8	2.2	13.9
8	32	N	9.86565	13.3	8.9	13
8	33	D	2.16859	15.1	1.6	14
8	33	I	3.23822	16.2	1.7	13.6
8	33	N	10.5104	13.4	8.6	13.6
8	34	D	2.36924	15.2	2.5	13.8
8	34	I	3.49138	16.2	2	13.8
8	34	N	10.2678	13.4	8.9	12.9
8	35	D	2.3025	15	2.4	12.5
8	35	I	3.97368	15.9	2.4	13.4
8	35	N	10.6247	13.9	7.9	12.4
8	36	D	2.11156	15	2.2	12.1
8	36	I	3.3256	15.9	2.7	14
8	36	N	9.47229	13.9	8.5	12.5
8	37	D	2.30795	14.8	2.4	12.5
8	37	I	3.4429	15.9	1.8	14.4
8	37	N	9.74364	13.1	7.5	13.7
8	38	D	2.02475	14.8	2.5	13.5
8	38	I	3.52627	15.8	2.2	14.1
8	38	N	9.23064	13	6.3	13.4
8	39	D	2.11421	14.8	2.2	13.8
8	39	I	3.66711	15.8	2	15.1
8	39	N	9.54779	13.1	8.9	13
8	40	D	2.2237	14.8	2.3	13.4
8	40	I	3.72204	16	1.8	13.4
8	40	N	10.2506	13.1	10.4	13.3
9	1	D	2.88157	13.3	2.2	11.2
9	1	I	4.94734	13.4	2.1	12.9
9	1	N	11.6736	12.9	8.9	11.7
9	2	D	2.18499	13	1.2	13.3
9	2	I	4.79534	13.3	2.1	13.2
9	2	N	12.0433	13.4	9.2	11.4
9	3	D	2.89355	13.1	2.7	11.3
9	3	I	4.4232	13.5	1.9	13.7
9	3	N	12.9499	13	9.2	12.5
9	4	D	2.27544	13.1	2.3	11.6
9	4	I	4.20229	13.3	2.2	13
9	4	N	14.0594	12.9	8.6	12.1
9	5	D	1.08691	13	2.4	11.1
9	5	I	1.51769	13.2	1.7	13.1
9	5	N	10.6197	13	8.3	10.3
9	6	D	2.14985	13.1	2.6	11.1
9	6	I	4.14455	13.1	2	12.8
9	6	N	13.2886	13	9.7	11.3
9	7	D	0.554084	13.1	2.7	12.4
9	7	I	4.20846	13.2	2.1	12.8
9	7	N	13.2391	12.9	7.1	14
9	8	D	0.339838	13.1	3	11.4
9	8	I	3.63835	13.3	2.1	12.4
9	8	N	13.9835	13	7.8	13.3
9	9	D	2.82642	13.2	2.5	12.9
9	9	I	1.27836	13.4	1.5	14.9
9	9	N	10.3509	12.8	8	12.1
9	10	D	1.34211	13.1	1.9	13.9
9	10	I	3.13997	13.5	1.5	14.2
9	10	N	12.4995	13	7.2	14.1
9	11	D	1.77307	13.1	2.6	13.5
9	11	I	4.49233	13.4	1.4	11.7
9	11	N	13.2808	12.8	6.6	13.2
9	12	D	1.70831	13.2	2.4	12.8
9	12	I	5.4939	13.3	1.7	14.3
9	12	N	15.3814	13.1	6.8	11.8
9	13	D	1.47125	13.2	2.2	12.7
9	13	I	3.31817	13.3	1.8	12.7
9	13	N	10.7529	13.1	6.7	13.6
9	14	D	1.09339	13.1	2.2	12.4
9	14	I	2.57358	13.4	1.6	13.3
9	14	N	11.152	13	9.4	13.5
9	15	D	1.55479	13.3	2.4	13.1
9	15	I	3.57215	13.7	2	13.1
9	15	N	13.9231	13.2	9.3	12.4
9	16	D	2.87514	13.7	2.4	13.4
9	16	I	5.33734	13.4	1.7	14.6
9	16	N	19.9709	13.3	8.6	13.5
9	17	D	0.544836	13.5	2.1	15
9	17	I	3.25684	13.6	1.6	13
9	17	N	12.3376	12.9	8.1	12.8
9	18	D	1.54701	13.2	2.3	13.5
9	18	I	3.36938	13.5	2	16.9
9	18	N	12.6039	12.9	8.5	12.7
9	19	D	1.41138	13.2	2	13.2
9	19	I	2.92491	13.5	1.4	13.8
9	19	N	9.32164	12.9	9	14.4
9	20	D	2.07104	13.1	1.5	17.9
9	20	I	3.5403	13.6	2.2	12.2
9	20	N	11.8891	13	8.5	12
9	21	D	4.95909	13.7	2.2	15
9	21	I	3.28465	13.2	2.2	13.9
9	21	N	13.0836	13.2	7.3	17.5
9	22	D	2.75173	13.4	2	15.7
9	22	I	5.56485	13.4	2.1	13.9
9	22	N	14.0404	13.2	8.2	15.1
9	23	D	3.05985	13.3	2	16.3
9	23	I	5.4939	13.3	1.8	14.7
9	23	N	15.0083	13	8.2	16
9	24	D	3.92898	13.4	2.3	13.6
9	24	I	6.08125	13.4	1.8	14.1
9	24	N	14.2751	13.2	7	13.8
9	25	D	2.59155	13.5	2.4	12.9
9	25	I	5.19481	13.6	2	13.3
9	25	N	12.2248	13.3	7.4	13.3
9	26	D	2.4195	13.7	2.4	13.3
9	26	I	5.3123	13.7	2.1	13.2
9	26	N	14.3292	13.4	9.9	12.6
9	27	D	2.97353	13.8	2.5	13.9
9	27	I	5.44563	13.8	2	14.4
9	27	N	14.3249	13.1	8.8	13.2
9	28	D	3.63271	14	2	14.1
9	28	I	5.4169	13.9	1.9	14.4
9	28	N	13.3659	13.2	8.2	14.9
9	29	D	2.92507	13.4	2	12.6
9	29	I	4.63827	13.5	2.1	13.1
9	29	N	12.1234	13.1	8.9	12.9
9	30	D	2.63654	13.6	2.2	15.8
9	30	I	5.71914	13.8	2.1	14.1
9	30	N	14.4628	13.4	8.5	13.3
9	31	D	2.60006	13.4	1.5	16.5
9	31	I	5.34762	13.7	2.1	14.5
9	31	N	14.155	13.5	8	13.7
9	32	D	3.23813	13.3	2.4	13.5
9	32	I	5.52215	13.6	1.8	13.9
9	32	N	16.2876	13.2	9.2	15.4
9	33	D	0.934555	13.1	1.3	13.4
9	33	I	4.86768	13.5	1.9	13.9
9	33	N	11.4486	13.2	9	15.5
9	34	D	2.48182	13.2	2.4	16.5
9	34	I	4.75656	13.5	1.9	16.1
9	34	N	12.3468	13.2	8.4	15.3
9	35	D	3.43356	13.6	2.5	13.5
9	35	I	5.72141	13.6	1.7	13.3
9	35	N	13.5859	13.2	9.5	14
9	36	D	2.51628	13.5	2.1	18.2
9	36	I	3.9826	13.9	2.1	14.7
9	36	N	12.3286	13.4	8.5	17.4
9	37	D	2.71057	13.3	1.1	13.6
9	37	I	4.60588	13.7	1.9	17.9
9	37	N	13.3273	13.3	6.8	20.7
9	38	D	3.02618	13.4	2.9	13.1
9	38	I	5.1055	13.8	1.4	19.1
9	38	N	13.2386	13.4	8.6	17
9	39	D	3.6529	13.3	2	17.7
9	39	I	9.50139	13.7	1.4	17.9
9	39	N	13.2711	13.4	10.1	12.7
9	40	D	3.93305	13.3	1.6	13.9
9	40	I	5.7079	13.7	1.4	19.1
9	40	N	14.0981	13.4	5.4	19.7
10	1	D	2.1594	14.8	2.3	13.9
10	1	I	3.4007	14.6	2.3	12.7
10	1	N	9.12773	13.7	7.9	13.9
10	2	D	2.30401	14.8	2.2	12.7
10	2	I	3.48873	14.5	2.3	12.9
10	2	N	8.03379	13.6	7.7	14.2
10	3	D	2.19586	14.8	2.2	12.5
10	3	I	3.2783	14.5	2.3	13.4
10	3	N	9.26106	13.7	7.9	13.8
10	4	D	2.33262	14.7	0.9	13.1
10	4	I	3.78418	14.5	2.1	13.5
10	4	N	9.61495	13.6	8.8	13.3
10	5	D	2.43838	14.4	2.2	14
10	5	I	3.29521	14.6	2.1	13.9
10	5	N	8.75239	13.1	9.5	13.5
10	6	D	2.35514	14.4	2.4	13.5
10	6	I	3.61544	14.7	2.2	13.2
10	6	N	9.86395	13.1	8.2	14
10	7	D	2.29542	14.4	2.1	13.8
10	7	I	3.61342	14.7	2.1	13.6
10	7	N	9.33987	13.1	9	14.2
10	8	D	2.33149	15.5	1.9	14.7
10	8	I	3.65821	16	2.2	15.3
10	8	N	9.59071	13.8	7.5	13.3
10	9	D	2.13592	15	1.9	14.4
10	9	I	3.26497	16	1.6	15.8
10	9	N	9.07244	13.2	5.9	15.7
10	10	D	2.63539	15	1.6	14.3
10	10	I	3.51885	16.1	1.8	15.5
10	10	N	8.64464	13.4	6.6	13.9
10	11	D	2.45271	15	2.1	14.5
10	11	I	3.47803	16	1.7	14.8
10	11	N	9.41128	13.1	6.9	14.4
10	12	D	2.21025	15	2	14.4
10	12	I	3.64022	16.1	0.9	15.6
10	12	N	9.24828	13.3	8.1	14.4
10	13	D	2.20854	14.8	2.6	14.6
10	13	I	3.41036	16.2	2.1	14.8
10	13	N	9.96843	13	7.9	13.9
10	14	D	2.53101	14.7	2.6	14.4
10	14	I	3.67346	16.2	2.1	14.9
10	14	N	9.87274	13	7.8	13.2
10	15	D	2.41397	15.6	2.1	12.9
10	15	I	3.33254	15.8	1.3	13.5
10	15	N	8.904	14.2	8.2	13.7
10	16	D	1.9378	15.7	1.8	12.4
10	16	I	3.54907	15.7	2	13.8
10	16	N	8.36263	14.3	7.8	13.2
10	17	D	2.22609	15.1	1.4	14.4
10	17	I	3.28192	15.6	2	13.9
10	17	N	8.87706	13.7	6.8	14.3
10	18	D	2.31005	15.1	2	13.4
10	18	I	3.35167	15.8	1.2	14.1
10	18	N	8.99645	13.6	6.8	13.3
10	19	D	2.23903	15.2	2.3	13.3
10	19	I	3.58838	15.7	1.7	13.5
10	19	N	8.82444	13.7	9.4	13.9
10	20	D	2.19475	15.2	2.2	12.8
10	20	I	3.39855	15.7	1.6	14.3
10	20	N	9.13882	13.5	9.7	13.8
10	21	D	2.33987	15.5	2.4	12.2
10	21	I	3.66749	15.5	2.4	12.7
10	21	N	8.28495	14	6.9	12.5
10	22	D	2.31007	15.7	2.3	14.2
10	22	I	3.45899	15.7	1.7	13.7
10	22	N	10.0187	14.1	8.3	13.2
10	23	D	2.13848	15.6	2.5	13.6
10	23	I	3.46963	15.6	1.9	15.1
10	23	N	9.77872	14	8.9	13.7
10	24	D	2.2878	15.6	2.1	13.7
10	24	I	3.31154	15.7	2.2	13
10	24	N	10.6793	14	7.9	13.6
10	25	D	1.15763	15	2.4	13.1
10	25	I	2.62392	15.7	1.9	14.1
10	25	N	9.97578	13.2	8	15
10	26	D	2.85996	15	2.2	13.5
10	26	I	3.65457	15.8	2	13.9
10	26	N	7.66711	13.4	8.2	13.3
10	27	D	2.59054	15.2	1.9	14
10	27	I	3.62306	15.7	1.9	14.2
10	27	N	10.9941	13.2	7.1	13.1
10	28	D	2.28942	15.5	1.9	13.5
10	28	I	3.456	15.8	1.3	13.5
10	28	N	11.2808	14	7.6	14.1
10	29	D	2.29589	14.9	2.1	13.4
10	29	I	3.6811	15.7	2.1	14.3
10	29	N	10.4039	13.5	7.7	13.5
10	30	D	2.34757	15	2.7	13.3
10	30	I	3.51999	15.8	2.1	15
10	30	N	9.69616	13.5	7.3	13.5
10	31	D	2.14503	15	2.5	12.9
10	31	I	3.39202	15.8	1.9	14.1
10	31	N	9.68033	13.6	9.9	13.1
10	32	D	2.16406	15	2.4	13.4
10	32	I	3.56975	15.8	2.5	13.2
10	32	N	8.99088	13.6	7.2	13.5
10	33	D	2.42532	14.6	1.8	13.4
10	33	I	3.38341	15.8	2	13.2
10	33	N	9.06759	13.3	8.6	13.4
10	34	D	2.05184	14.7	2.6	12.9
10	34	I	3.11336	15.8	2.1	14.1
10	34	N	9.4521	13.2	8.5	12.8
10	35	D	2.1531	15.6	2.1	13.5
10	35	I	3.05631	15.6	1.9	14.3
10	35	N	7.76642	14.3	7.3	14
10	36	D	2.32585	15.4	2.2	14.2
10	36	I	3.18315	15.5	1.8	13.8
10	36	N	7.98816	14.2	8.1	13.5
10	37	D	2.3938	14.9	2.5	13.7
10	37	I	3.34936	15.5	1.2	13.7
10	37	N	9.76209	13.3	7.9	14.3
10	38	D	1.65501	14.9	2.5	13.5
10	38	I	3.67189	15.5	0.7	13.9
10	38	N	9.46683	13.4	6.2	13.5
10	39	D	1.76852	14.9	2.3	13.6
10	39	I	3.59177	15.5	2.1	13.6
10	39	N	9.55696	13.3	5.6	13.5
10	40	D	2.25085	14.9	2.5	13.9
10	40	I	3.41867	15.5	0.9	14.6
10	40	N	9.25437	13.3	8.7	13.7
3	1	N	7.05065	14.9	7.1	13.1
3	1	I	2.57797	17.1	2	13.5
3	1	D	1.53283	16.7	2.1	13.5
3	2	N	7.22927	14.9	8.7	12.5
3	2	I	2.65569	16.8	2.4	13.7
3	2	D	1.58628	16.9	2.3	12.7
3	3	N	7.24248	15.1	7.9	12.6
3	3	I	2.67147	16.9	2.1	13.4
3	3	D	1.59658	16.7	2.2	12.8
3	4	N	7.26478	15.4	8.8	12.9
3	4	I	2.67963	17.3	1.9	12.5
3	4	D	1.64927	16.9	2.6	13.5
3	5	N	7.58959	15.2	7.5	13.2
3	5	I	2.81542	16.5	2.7	13.2
3	5	D	1.68775	16.4	1.7	14.6
3	6	N	7.82779	15.3	7.7	12.1
3	6	I	2.82699	17.1	1.9	13.7
3	6	D	1.71669	16.8	2.5	12.9
3	7	N	7.89622	15.1	9.1	12.1
3	7	I	2.80153	17.1	2.6	12.6
3	7	D	1.75015	16.7	2.2	13.3
3	8	N	7.72679	15.5	9.1	12.5
3	8	I	3.08198	16.8	2.7	13.5
3	8	D	2.14491	16.8	2.5	11.8
3	9	N	7.81055	14.2	9.4	12.8
3	9	I	2.76677	17	1.9	12.7
3	9	D	1.78343	15.9	2.3	12.4
3	10	N	8.17893	14.3	9.7	12.8
3	10	I	2.80493	17.2	2.1	13.4
3	10	D	1.79648	16	2.4	12.9
3	11	N	8.19606	14.4	9.3	12.5
3	11	I	2.849	16.9	1.5	13.2
3	11	D	1.79904	16.3	2.5	12.4
3	12	N	7.72583	14.6	8.6	12.9
3	12	I	2.72616	17.2	1.5	12.9
3	12	D	1.79345	16	2.7	11.9
3	13	N	7.14538	15.4	8.5	11.9
3	13	I	2.65864	17.2	2.5	12.9
3	13	D	1.63535	16.6	1.7	13.6
3	14	N	7.41553	15.1	7.5	13.7
3	14	I	2.75362	16.8	1.7	13.4
3	14	D	1.66234	17	2.2	12.7
3	15	N	7.30878	15.4	7.3	13.1
3	15	I	2.67552	17.2	2.4	13.3
3	15	D	1.65786	16.9	2.3	12.8
3	16	N	7.10553	15.5	8.5	13.3
3	16	I	2.79173	16.9	2.4	13.6
3	16	D	1.73446	16.6	1.3	12.6
3	17	N	7.84585	14.5	9.2	13.4
3	17	I	2.75059	17.1	2.2	13.9
3	17	D	1.73324	16.5	2	13.2
3	18	N	7.65563	14.5	7.8	13.7
3	18	I	2.78455	17.1	1.2	14.3
3	18	D	1.73496	16.4	0.8	12.7
3	19	N	7.90149	14.6	8.8	13.7
3	19	I	2.73178	17.2	2.2	14.5
3	19	D	1.76045	16.3	2.3	13.4
3	20	N	7.82741	14.8	6.7	13.4
3	20	I	2.84932	17	1.9	13.2
3	20	D	1.80795	16.3	2.5	13
3	21	N	6.90178	15.6	9.5	13.1
3	21	I	2.59471	17.4	2.7	13.5
3	21	D	1.49109	17.2	2.2	13.9
3	22	N	7.34706	15.3	7.8	13.7
3	22	I	2.68267	17.1	1.8	14.7
3	22	D	1.6402	17.2	1.9	12.9
3	23	N	7.4336	15.2	7.3	11.8
3	23	I	2.66979	17.4	2.6	13.8
3	23	D	1.67349	16.8	1.8	13.5
3	24	N	7.51955	15.2	9.3	12.5
3	24	I	2.74585	17.2	2.1	13.8
3	24	D	1.63281	17.1	1.6	13.6
3	25	N	7.19336	15.6	7.9	13.3
3	25	I	2.69521	17.2	1.6	13.7
3	25	D	1.66645	16.9	1.3	14
3	26	N	7.27735	15.4	7.9	14.1
3	26	I	2.78887	16.9	2.2	13.6
3	26	D	1.6849	16.6	2.4	13.9
3	27	N	7.21393	15.2	8.9	13.2
3	27	I	2.66714	17	1.4	13.3
3	27	D	1.59368	16.7	2.5	12.8
3	28	N	7.15344	15.2	9.1	13.3
3	28	I	2.58268	17.2	2.4	14.1
3	28	D	1.55312	16.7	2.1	12.8
3	29	N	7.59988	14.6	10.6	12.8
3	29	I	2.66426	17.2	2.3	13
3	29	D	1.69513	16.3	2.6	13
3	30	N	7.61073	14.7	7.8	13.4
3	30	I	2.61644	17.2	0.8	12.9
3	30	D	1.67595	16.4	0.8	12.1
3	31	N	7.95075	14.4	9.4	12.1
3	31	I	2.67963	17.3	1.9	13.1
3	31	D	1.70404	16.3	2.5	12.3
3	32	N	7.83918	14.5	6.5	13
3	32	I	2.78669	17	2	13.3
3	32	D	1.8116	16	2.2	13.4
3	33	N	7.18761	15.7	7.9	12.7
3	33	I	2.75059	17.1	2.1	13.3
3	33	D	1.6062	16.6	1.9	12.5
3	34	N	7.49727	15.2	8.8	12.5
3	34	I	2.80259	16.8	2.2	13.1
3	34	D	1.63715	16.7	2	13.3
3	35	N	7.45332	15.4	7.6	12.6
3	35	I	2.74866	17.2	0.3	13.6
3	35	D	1.65406	16.5	1.9	12.6
3	36	N	7.46408	15.3	5.3	12.5
3	36	I	2.72692	17	2.2	13.3
3	36	D	1.66248	16.3	2.3	12.8
3	37	N	7.37175	14.1	7.4	13.1
3	37	I	2.59029	17	1.8	14.1
3	37	D	1.66302	15.8	2.1	13.5
3	38	N	7.36863	14.5	8.9	12.4
3	38	I	2.56099	17.1	2.2	13.6
3	38	D	1.70284	15.8	2.5	13.2
3	39	N	7.3513	14.6	8	12.7
3	39	I	2.64993	16.8	2	14.2
3	39	D	1.67387	15.9	2.3	12.5
3	40	N	7.67232	14.5	7.2	14.1
3	40	I	2.65301	17.2	2	13.6
3	40	D	1.7043	15.9	2.3	14
